# Supplementary material for: Assessing osteopenia and osteoporosis with dual-energy x-ray absorptiometry studies in Fabry disease
Source: Orphanet J Rare Dis. 2025 Apr 30;20:206. doi: 10.1186/s13023-025-03601-x (PMC12042328; doi:10.1186/s13023-025-03601-x)
Supplement: Supplementary file 1 — Additional file 1 [file 13023_2025_3601_MOESM1_ESM.xlsx]

## Sheet: Table 1
Supplemental Table 1
Participant ID	Age: time of DXA (y.)	Age: diagnosis (y.)	Sex	Disease duration (y.)	Age: ERT initiation (y.)	ERT use duration(y.)	Ethnicity	Clinvar Notation	Classic/non classic	BMI (cm/kg2)	SCr (mg/dL)	Ca (mg/dL)	Lowest recorded T-score	Lowest recorded Z-score	Location	DXA machine	Lyso-GL3 (ng/mL)	GL3 (mcg/mL)	Vit D (ng/mL)	ALP (IU/L)	EGFR (mL/min)	EGFR (mL/min) CKD-EPI 2021*	CKD Stage	Medication antiepeleptics use	Duration of medication use (y.)	Vit D, Ca, bisphosphonate use	History of fractures	Age: time of fracture (y.)	Location of fracture
1	57	56	F	1	57	1	C	c.1042dup, p.Ala348GlyfsTer27	Classic	21.45	1.06	8.9	-2.1	-0.9	FN	Lunar Prodigy	-	2.8	-	50	63	61.3	CKD stage 2	-	-	-	-	-	-
2	34	12	F	22	15	3	H	c.639+4A>T, p.?	Classic	30.04	0.7	-	-	-1.3	FN	Hologic Discovery W	1.5	2.36	-	92	60	116.3	CKD stage 1	-	-	-	-	-	-
3	56	52	F	4	53	1	C	c.1246C>T, p.Gln416Ter	Classic	27.74	0.81	9.6	-1.8	-0.7	FN	Hologic Horizon Ci	2.4	2.96	61	71	82	85.1	CKD stage 2	-	-	Vt D	-	-	-
4	45	37	F	8	39	2	C	c.1250T>G,p.Leu417Arg	Classic	27.76	0.73	9	-	0.4	FN	Hologic Discovery W	1.4	1.81	32	51	100	103.3	CKD stage 1	-	-	Vit D	-	-	-
5	46	36	F	10	42	6	C	c.679C>T, p.Arg227Ter	Classic	21.63	0.81	9.5	-	0.6	LS	Hologic Discovery W	3.4	2.52	-	48	76	90.6	CKD stage 1	+	3	-	-	-	-
6	42	35	F	7	38	3	C	c.256T>C, p.Tyr86His	Classic	35.61	0.75	10	-1	-0.8	LS	Hologic Horizon	-	-	41	74	102	101.9	CKD stage 1	-	-	Vit D	-	-	-
7	66	59	F	7	62	3	C	c.256T>C, p.Tyr86His	Classic	25.22	0.88	9.8	-2.1	-0.6	FN	Hologic Discovery W	-	3.7	-	78	80	72.4	CKD stage 2	-	-	Vit D	-	-	-
8	58	16	F	42	-		A	c.427G>C, p.Ala143Pro	Classic	20.45	0.8	9.9	-2.2	-1	LS	Hologic Discovery W	6.76	2	-	78	85	85.4	CKD stage 2	-	-	Vit D	-	-	-
9	58	35	F	23	45	10	H	c.639+4A>T, p.?	Classic	35.26	0.91	9.5	0.3	1.6	LS	Hologic Discovery W	-	-	44	158	70	73.1	CKD stage 2	+	1	Vit D, Ca	-	-	-
10	63	54	F	9	59	5	C	c.132G>T, p.Trp44Cys	Classic	26.72	0.91	9.6	-1.8	-0.7	FN	GE densitometer	6.7	4	-	81	69	70.9	CKD stage 2	-	-	Vit D	-	-	-
11	71	58	F	13	63	5	H	c.983G>T,p.Gly328Val	Classic	25.58	0.9	9.5	-2.6	-0.8	FN	Hologic Discovery W	1.8	-	-	72	66	68.3	CKD stage 2	-	-	Vit D	-	-	-
12	58	56	F	3	-	-	A	c.640-801G>A, p.?	Non-classic, Late onset	17.57	0.65	9.3	-1.9	-0.6	LS	Hologic Discovery W	1.4	3	-	70	99	101.4	CKD stage 1	-	-	-	-	-	-
13	50	47	F	3	-		H	c.1072_1074del, p.Glu358del	Classic	19.4	-	-	-1.6	-1.1	FN	Hologic Discovery W	7.7	4.48	-	-	-	-	-	-	-	-	-	-	-
14	36	28	M	8	28	0	C	c.1042dup, p.Ala348GlyfsTer27	Classic	20.97	1.3	9.3	-	-2.3	FN	Lunar DXA technology	-	4.3	57	45	-	73	CKD stage 2	+	-	-	+	32.8904	right 5th metacarpal
15	65	43	M	22	49	6	H	c.1088G>A, p.Arg363His	Classic	20.33	0.98	9.6	-2.8	-2	LS	Hologic Discovery W	-	2.4	29	62	80	85.6	CKD stage 2	+	3	Vit D	+	65.3973	distal end of left fibula
16	18	12	M	6	15	3	C	c.256T>C, p.Tyr86His	Classic	22.35	0.61	9.4	-3.7	-3.7	LS	Hologic Horizon	11	4.07	71	130	139	142.8	CKD stage 1	-	-	Vit D	+	11.2192	closed fracture of phalanx
17	52	21	M	31	30	9	C	c.816C>A, p.Asn272Lys	Classic	29.8	2.35	9.1	-2.6	-1.8	FN	Hologic Discovery W	6	4.37	-	80	31	32.5	CKD stage 3b	+	-	Vit D	-	-	-
18	58	55	M	3	57	2	A	c.640-801G>A, p.?	Non-classic, Late onset	23.06	1.05	9.1	-0.7	0.2	FN	Hologic Discovery W	BQL		34	72	78	82.3	CKD stage 2	-	-	Vit D	-	-	-
19	41	28	M	13	29	1	H	c.983G>T, p.Gly328Val	Classic	28.23	1.3	9.2	-0.9	-0.8	LS	Hologic Discovery W	7.78	2.7		76	68	70.8	CKD stage 2	-	-	-	-	-	-
20	30	18	M	12	20	2	H	c.983G>T, p.Gly328Val	Classic	22.98	0.94	9.7	-	-2.7	FN	Hologic Discovery W	8		14	69	107	111.8	CKD stage 1	-	-	Vit D	-	-	-
21	37	24	M	13	24	0	H	c.983G>T, p.Gly328Val	Classic	20.38	-	-	-	-1.6	FN	Hologic Discovery W	-	-	-	-	111	-	-	-	-	-	+	16	right ankle after a fall.
22	69	59	M	10	65	6	H	c.1072_1074del, p.Glu358del	Classic	16.3	1.05	8.2	-5.4	-4.6	LS	Hologic Discovery W	23	3	35	78	73	76.8	CKD stage 2	-	-	Vit D, Alendronate	-	-	-
23	35	24	M	15	25	1	H	c.706T>C, p.Trp236Arg	Classic	25.09	0.9	9	-	-0.6	FN	Hologic Discovery W	14.4	3		56	110	111.4	CKD stage 1	-	-	-	+	41.4384	5th digit - terminal phalanx
24	77	77	M	0	77	0	A	c.1116_1117delinsAT, p.Gly373Cys	Novel variant, Late onset	28.1	7.58	7.9	-3.7	-2.6	LS	Hologic Discovery C	9.5	5	-	77	6	6.8	CKD stage 5	-	-	-	-	77, 75	compression fracture of T3 vertebra after fall at age 77 and rib fracture at age 75
25	56	54	M	2	54	0	A	c.640-801G>A, p.?	Non-classic, Late onset	25.3	1.2	8.9	-1.9	-1.3	LS	Hologic Horizon A	3.2	2.78	26.9	93	63	71	CKD stage 2	-	-	Vit D	-	-	-
Mean	51.12	39.84	Female 13/52%	11.48	43	3.13636	Caucasian (c): 10/40%			24.6928	1.26826	9.27273	-2.13889	-1.188	FN (n=14)		6.82	3.22368	40.4455	76.5652	79.0435	82.3826		Med. use : n=5 / 20%	2.33333	Vit.D use: n=15 / 60%	Hx of fractures : n=5 / 20%	45.43
Median	56	37	Male 12/48%	9	43.5	2.5	Hispanic (H): 10/40%			25.09	0.91	9.35	-2	-0.9	LS (n=11)		6.7	3	35	74	78	82.3			3			41
Min	18	12		0	15	0	Asian (A): 5/20%			16.3	0.61	7.9	-5.4	-4.6			1.4	1.81	14	45	6	6.8			1			11
Max	77	77		42	77	10				35.61	7.58	10	0.3	1.6			23	5	71	158	139	142.8			3			77
(- = not available)		(BQL= Below the Quantification Limit)
(* = The CKD-EPI equation is: GFR = 141 * min (Scr/κ,1) α * max (Scr/κ, 1)-1.209 * 0.993Age
* 1.018 [if female] * 1.159 [if black]. Scr is serum creatinine (mg/dL), κ is 0.7 for females and 0.9 for males,
α is -0.329 for females and -0.411 for males, min indicates the minimum of Scr/κ or 1,
and max indicates the maximum of Scr/κ or 1
CKD: Chronic Kidney Disease. Stage 1 (>90), stage 2 (60-89), Stage 3b: (30 to 44 mL/min), Stage 5: RF (<15 mL/min)
Ca: Calcium
ALP: Alkaline Phospatase
(FN=Femoral neck, LS=Lumbar Spine)
